# Supplementary material for: A new diatom-based multimetric index to assess lake ecological status
Source: Environ Monit Assess. 2023 Sep 13;195(10):1202. doi: 10.1007/s10661-023-11855-w (PMC10499699; doi:10.1007/s10661-023-11855-w)
Supplement: Supplementary file 5 — Supplementary file5 (XLSX 17 KB) [file 10661_2023_11855_MOESM5_ESM.xlsx]

## Sheet: S1
Table 1													Table 2
				Sampling year
Lake code	Lake name	Alkalinity type*	Number of samples	2015	2016	2017	2018	2019	2020				Lake alkanity type	number of samplings on both substrates	number of samplings on a mineral substrate only	number of samplings on a vegetal substrate only
ABB39	Abbaye (l' )	HA	2		X			X					LA	32	22	8
AIG73	Aiguebelette	HA	1	X									MA	64	18	160
AIL02	Ailette (barrage de l' )	HA	1				X						HA	119	99	113
ALL04	Allos (lac d' )	HA	4		X	X	X	X
AMA10	Amance (barrage-réservoir aube lac )	HA	1				X
ANN74	Annecy (lac d' )	HA	2		X			X
ANS69	Anse (graviére d' )	HA	1			X
ANT74	Anterne (lac d' )	HA	3	X	X	X
ARJ40	Arjuzanx (lac d' )	LA	2		X	X
AUL13	Aulnes (étang des)	HA	3		X	X	X
AUR40	Aureilhan (étang d' )	MA	2			X	X
AYD63	Aydat (lac d')	MA	3	X	X	X
BAR01	Barterand (lac de )	HA	4	X	X	X
BAY58	Baye (étang de )	HA	1	X
BGP77	Grande-paroisse (base de loisirs de la )	HA	1				X
BIS40	Biscarrosse (petit étang de )	MA	2		X	X
BLA40	Blanc (étang du )	MA	2			X	X
BOR63	Bordes (lac des )	MA	1						X
BOU33	Bousquet (lac du )	MA	2			X	X
BOU35	Boulet (étang du )	MA	1			X
BOU63	Bourdouze (lac de )	MA	2			X	X
BOU73	Bourget	HA	2		X			X
CAN77b	Cannes-Ecluse les gravelottes (graviére de )	HA	1				X
CAR35	Carcraon (étang de )	HA	1						X
CAS63	Cassiere (lac de la )	HA	1	X
CAZ40	Cazaux (étang de )	MA	5		X	X	X	X
CHA39	Chalain (lac de )	HA	2		X			X
CHA63	Chambon (lac )	MA	2		X		X
CRA18	Craon (étang de )	HA	1		X
ECH33	Carcans-Hourtin (étang de )	MA	4		X	X	X	X
ECL28	Ecluzelles (plan d'eau d' )	HA	1				X
ENT13	Entressen (d' )	HA	4		X	X	X	X
ENT25	Entonnoir-bouverans (l' )	HA	4		X	X	X
ETI39	Etival (grand lac )	HA	3		X	X	X
GEB69	Eaux bleues (des )	HA	2		X			X
GER88	Gérardmer	MA	3	X	X	X
GLC39	Clairvaux (Grand lac)	HA	1				X
GOR59	Mare é goriaux	HA	3			X	X	X
ISS07	Issarlés (lac d' )	MA	1					X
LAC33	Lacanau (étang de )	MA	3		X	X		X
LAF38	Laffrey (grand lac de )	HA	1	X
LAR31	Laragou (barrage de )	HA	1					X
LDC51	Der-Chantecoq (barrage-réservoir marne lac du )	HA	1				X
LDC63	Chauvet (lac )	MA	1					X
LEO40	Léon (ètang de )	MA	3	X		X	X
LER27a	Deux Amants (base de plein air et de loisirs de Léry-poses lac des )	HA	1						X
LER27b	Mesnil (base de plein air et de loisirs de Léry-poses lac du )	HA	1			X
LGM39	Grand maclu (lac du )	HA	3		X	X	X
LLI66	Lliat	LA	6		X	X	X
LON88	Longemer	LA	1			X
LOU37	Louroux (étang du )	HA	1	X
LPC38	Pierre-chétel (lac de )	HA	4		X	X	X	X
LRO39	Rousses (lac des )	HA	1			X
LSF43	Saint front (lac de )	MA	1			X
MAD55	Madine (étang de la )	HA	1		X
MEB01	Montrevel-en-Bresse (graviére de )	HA	1						X
MON74	Montriond (lac de )	HA	3	X	X	X
MUT57	Mutsche (étang de )	NA	1					X
NAN01	Nantua (lac de )	HA	2		X			X
NEG06	Négre (lac )	LA	3		X	X	X
NOY56	Noyalo (étang de )	MA	1					X
ORX40	Orx (marais d' )	MA	2		X			X
PAI35	Paimpont (étang de )	LA	1		X
PAL38	Paladru	HA	2			X			X
PAR40	Parentis	MA	3		X	X	X
PAR54	Parroy (étang de )	HA	2			X			X
PET38	Petitchet	HA	2	X			X
PIB35	Piblais 940 (graviéres la )	HA	1				X
PPE14	Pont-l'Evéque (plan d'eau de )	HA	2			X			X
PRA33	Prade (lac de la )	HA	1			X
PRA66	Pradeilles (de )	LA	7		X	X	X	X
PUI18	Du puits (étang )	HA	1		X
REA13	Réaltor (bassin du )	HA	1				X
REM25	Remoray (lac de )	HA	2	X			X
RGL69	Grand-large (du )	HA	4	X	X		X
RIN53	Rincerie (étang de la )	HA	1		X
RMP85	Moulin Papon (retenue de )	MA	1			X
RMR49	Moulin Ribou (retenue de ) Verdon (retenue du ) [complexe du Moulin Ribou]	HA	1					X
SEI10	Forét d'Orient (barrage-rèservoir seine lac de la )	HA	1				X
SER63	Servieres (lac de )	LA	2		X		X
SOU40	Soustons (étang de )	MA	2			X	X
SPO25	Saint Point	HA	2	X			X
SYL01	Sylans (lac de )	HA	2			X			X
TAZ63	Gour de Tazenat (lac de )	HA	1					X
TRA02	Travecy (Graviére de)	HA	1				X
UBY32	Uby (lac de l' )	HA	4		X	X		X
VAL39	Val (lac du )	HA	1		X
VAL45	Vallee (étang de la )	MA	1	X
VAU58	Vaux (étang de )	HA	2		X			X
VDS78d	Petit rouillard	NA	1					X
VFO08	Vieilles forges (retenue des )	MA	2			X			X
VIG59	Vignoble (étang du )	HA	4	X		X	X	X
YRI40	Yrieu (étang d')	HA	4		X	X	X	X
* HA = high alkalinity, MA = medium alkalinity, LA = low alkalinity, NA = unknown
